# Supplementary material for: Sequence-Independent DNA Adsorption on Few-Layered Oxygen-Functionalized Graphene Electrodes: An Electrochemical Study for Biosensing Application
Source: Biosensors (Basel). 2021 Aug 14;11(8):273. doi: 10.3390/bios11080273 (PMC8394360; doi:10.3390/bios11080273)
Supplement: Supplementary file 1 [file biosensors-11-00273-s001.zip]

Archive with 1 entries (1 files):
- biosensors-1335527-supplementary.pdf
